# Supplementary material for: Amyloid Beta Oligomers-Induced Ca2+ Entry Pathways: Role of Neuronal Networks, NMDA Receptors and Amyloid Channel Formation
Source: Biomedicines. 2022 May 17;10(5):1153. doi: 10.3390/biomedicines10051153 (PMC9138537; doi:10.3390/biomedicines10051153)
Supplement: Supplementary file 1 [file biomedicines-10-01153-s001.zip]

Archive with 1 entries (1 files):
- biomedicines-1685906-supplementary.pdf
